# Supplementary material for: TGF-β regulates Sca-1 expression and plasticity of pre-neoplastic mammary epithelial stem cells
Source: Sci Rep. 2020 Jul 9;10:11396. doi: 10.1038/s41598-020-67827-4 (PMC7347574; doi:10.1038/s41598-020-67827-4)
Supplement: Supplementary file 2 — Supplementary file2 [file 41598_2020_67827_MOESM2_ESM.xlsx]

## Sheet: TitlePage
Title: TGF-β regulates Sca-1 expression and plasticity of pre-neoplastic mammary epithelial stem cells
Authors: Ján Remšík, Markéta Pícková, Ondrej Vacek, Radek Fedr, Lucia Binó, Aleš Hampl, and Karel Souček
Supplementary Datasets

## Sheet: Tab S1
Supplementary Table 1. Percent of marker-positive events for all markers and cell lines included in high-throughput flow cytometric surface profiling
MARKER	R2_cE2	V2_E2		VR2_MMC	VR1_ANV2		R1_RM1	V1_UGSM2
CD1d	1.5	0.9		0.8	0.4		1.1	0.8
CD2	0.7	0.8		0.6	0		0.7	0.6
CD3	0.4	0.7		0.7	0		0.8	0.5
CD4	0.5	0.9		0.8	0.1		0.9	0.8
CD5	0.5	0.8		0.6	0.1		0.7	0.6
CD6	0.3	0.2		0.5	0		0.1	0.1
CD8a	0.4	0.4		0.7	0		0.3	0.4
CD9	98.9	99.6		99.3	100		99.9	99.8
CD11a	23.8	11.7		10	28.4		73.7	34.4
CD11b	0.8	0.5		0.8	0.1		1	0.5
CD11c	4.3	13.2		3.9	0		0	23.1
CD14	6.5	0.9		26.9	0.4		1.8	0.8
CD16/32	0.5	0.7		0.6	0.1		0.8	0.8
CD18	0.5	0.1		0.5	0		0.2	0.1
CD19	0.5	0.8		0.7	0		0.7	0.7
CD21,CD35	0.5	0.9		0.8	0.1		1	0.6
CD22	0.6	0.9		0.7	0.1		0.7	0.8
CD23	0.4	0.3		0.6	0		0.2	0.2
CD24	99.6	4.2		99.8	3.7		6.9	91
CD25	0.4	0.8		0.7	0.1		0.6	0.7
CD26	1	1.3		1.1	0.3		1.9	1.7
CD27	0.4	0.9		0.7	0		0.6	0.8
CD28	0.5	0.7		0.7	0		0.6	0.7
CD29	99.7	99.7		99.9	52		99.8	99.7
CD30	0.8	1		1.3	0.2		1.2	1.3
CD31	0.5	0.8		0.6	0.1		0.8	0.8
CD34	0.4	0.8		0.6	1		1	0.7
CD36	0.5	0.8		0.8	0.2		1	0.6
CD38	5	13.4		44	0.5		1	0.8
CD39	48.8	6.1		1.2	1.7		3.6	0.9
CD40	24.5	0.3		0.6	0		0.6	0.1
CD41	0.5	0.7		0.7	0.1		0.6	0.7
CD43	0.5	9.3		0.9	30.1		0.7	0.7
CD43	5.3	9.4		2.4	0.2		2.9	0.8
CD44	61	93.7		35.2	98.6		95.2	94.2
CD45	0.5	0.9		0.7	0.2		1	0.8
CD45	1.5	1		1.2	0.2		1.2	0.9
CD45RB	0.8	1		0.9	0.1		1.2	0.8
CD47	95.4	96.7		69.3	74.4		98.8	99.6
CD48	0.4	0.8		0.8	0.1		0.8	0.7
CD49a	0.8	1.2		76.4	0.3		1.2	1.3
CD49b	78.1	0.9		5.4	0.2		16.1	0.9
CD49b	76	0.7		3	0.2		14.1	0.7
CD49d	16.2	1.1		0.8	0.1		1	0.9
CD49e	17.8	92.9		1.5	49.3		67.1	7.5
CD49f	96.5	60.8		97.9	3.2		99	1.9
CD51	57.2	71		95.4	1.9		40.7	76.5
CD54	1.4	1.2		0.7	0.3		1.3	0.6
CD55	40.8	1.8		2.2	0.1		2.5	0.8
CD59a	0.7	1.6		43.7	0.1		0.8	1.3
CD61	2.4	5.2		96.5	1.8		38.3	1.5
CD62L	0.7	1.9		2.7	0.6		1.1	4.6
CD63	87.4	92.1		9.7	40.8		97.7	52.4
CD64	1.2	1.7		1.1	0.5		2.8	2.7
CD66a	41.6	2.8		99.1	8.4		5	1.1
CD68	13.4	1		48.8	0.4		1.2	0.8
CD69	0.6	1		1.1	0.1		0.8	0.7
CD70	0.7	0.9		0.8	0.1		0.9	0.8
CD71	99.1	23.1		22.2	4.5		98.1	4.4
CD73	10.9	1.5		2.4	23.4		0.9	20.7
CD79a	0.8	1		0.9	0.2		1.1	1
CD79b	0.6	0.8		0.7	0.1		0.9	0.7
CD80	3.4	14.8		0.9	0.1		16.1	11.3
CD81	97.6	99.9		99.7	99.8		91.5	99.9
CD83	1.1	1.3		1.4	0.7		2.1	1.5
CD84	0.7	0.9		0.8	0.1		1.1	1.2
CD86	0.6	0.7		0.8	0.1		1	0.7
CD88	0.5	0.9		0.8	0		0.9	0.8
CD90.1	0.5	1		0.8	0		0.7	0.8
CD90.2	0.6	19		0.9	0.2		1.5	0.8
CD93	0.5	0.8		0.7	0.1		1	0.8
CD94	0.4	0.7		0.7	0.1		0.9	0.6
CD96	0.7	0.9		0.8	0.1		1.2	0.7
CD98	97.8	99.2		99.3	23.4		95.9	98.9
CD103	0.7	0.9		0.7	0.1		1.2	0.7
CD105	0.5	1		0.8	0.3		1.1	8.3
CD106	5.5	2.6		0.9	76.1		6.7	74.5
CD107a	20.7	5.3		3.5	25.2		4.1	21.1
Mac-3	33.7	8.1		4.3	3		16.9	7
CD115	0.9	1.2		0.8	0.2		1	1.6
CD117	0.5	0.8		1.4	0.1		0.8	0.6
CD120a	0.8	1		0.9	0.4		1.2	1
CD120b	0.6	0.8		0.8	0.1		1	1
CD121a	0.6	0.9		0.7	0.1		1.1	0.7
CD122	0.6	0.9		0.6	0.1		1.1	0.8
CD123	0.8	1		0.8	0.1		1.2	1.1
CD124	0.5	0.9		0.6	0.1		0.9	0.7
CD126	0.9	0.8		0.8	0.1		1.2	0.7
CD127	0.7	0.8		0.6	0.1		1.1	0.9
CD132	0.7	1.1		1.2	0.1		1.2	1.1
CD133	81.6	0.9		8.5	0.1		1.7	0.8
CD134	16.9	0.9		1.5	0.1		1.9	0.9
CD135	0.9	1.1		1.4	0.1		1.2	1.1
CD137	0.9	0.8		1.1	0.1		1.1	0.8
4-1BB Ligand	0.8	0.9		1.2	0.1		1.2	0.7
CD138	3.4	1.1		1.9	0.8		1.3	1.2
CD140a	0.8	31.4		1.7	31.6		1.2	2
CD140b	0.8	2.2		1.5	0.2		1.3	29.8
CD144	0.8	1		1.4	0.1		1.2	1.4
CD146	10.7	1.4		49.3	0.2		1.2	2.2
CD147	53	73.2		11.5	2.4		97.1	52.1
CD150	0.8	1		1.3	0.1		1.1	1.1
CD152	0.8	1		1.6	0.1		1	1
CD153	0.7	0.8		1.3	0.1		1	1.1
CD154	0.7	0.8		1.5	0.2		0.9	0.9
CD155	94.4	74.5		53.7	60.2		95.7	3.6
CD157	1	1.2		53.3	1.8		1.3	1.3
CD160	1.7	1.6		2.7	0.6		2.5	1.9
CD169	0.6	0.9		1.4	0.2		0.8	1
CD178	1.2	1		1.6	0.1		1.2	1.1
CD179a	0.7	0.9		1.2	0.1		1	1
CD180	0.7	1		1.5	0.1		1	0.9
CD183	0.8	0.7		1.1	0.1		0.7	0.7
CD193	1.3	0.9		1.8	0.4		1.4	0.8
CD194	1.3	1.5		1.9	0.4		2.1	1.5
CD195	1.6	1.5		1.5	0.7		2	1.4
CD196	0.7	0.9		1.3	0.1		1	0.9
CD197	0.7	0.9		1.2	0.1		0.9	0.9
CD199	2.2	1.5		3.5	0.4		3.6	1.3
CD200	0.6	1.3		85.1	16.3		1.2	1.4
CD200R	0.7	0.8		1.5	0.2		1	1
CD200R3	0.3	0.8		0.3	0.2		1.3	0.6
CD201	1	3.6		1.3	9.8		2	1.1
CD202b	0.6	0.8		1.2	0.1		1	1
CD205	2.6	2.1		1.4	0.8		18	1.4
CD206	0.7	0.9		1.2	0.1		1	1
CD207	0.7	0.9		1.4	0.1		1	0.9
CD210	0.7	0.9		1.5	0.1		1.1	1
CD223	0.8	0.9		1.3	0.1		1	1
CD226	0.7	0.8		1.2	0.1		0.8	0.8
CD229	0.6	1		1.4	0.1		1	1
CD252	0.6	0.9		1.3	0.1		1.1	1
CD253	0.6	0.9		1.3	0.1		1.1	1
CD254	0.7	0.9		1.2	0.1		1	1.1
CD255	0.7	0.8		1.2	0.1		1	1.1
CD256	1.1	1.4		1.9	0.5		2.1	1.4
CD262	19.3	6.3		23.6	0.4		48.4	4.7
CD265	0.8	1		1.3	0.2		1.2	1
CD266	1.3	1		1.7	0.2		1.9	1.1
CD267	0.8	0.9		1.3	0.2		1.2	0.9
CD268	0.7	1		1.2	0.1		1	0.9
HVEM	0.6	1.2		1.2	0.1		0.9	0.8
CD272	0.6	0.9		1.2	0.1		0.9	0.9
CD273	0.7	0.9		1.3	0.1		1	1
CD274	1	2.1		1.3	0.1		1.1	0.9
CD275	0.7	0.8		1.1	0.1		0.8	0.9
CD276	1.3	1.3		1.3	0.3		1.5	1.2
CD278	0.5	0.8		1.2	0.1		1	1.1
CD279	0.7	0.8		1	0.1		0.9	0.9
CD283	0.6	0.9		1.2	0.1		1	0.8
CD284/MD2	0.6	0.9		1.2	0.1		0.8	1
MAIR-V	0.6	0.8		1.2	0.1		1	1
CD309	0.8	0.9		1.2	0.1		0.9	1
NKG2D	0.6	0.8		1.2	0.1		0.9	0.9
CD317	3.1	67.5		2.5	0.2		1	0.9
CD326	98.8	1.8		99.5	1		6.5	1.5
CD335	0.8	0.9		1.2	0.1		1	0.9
CD351	0.9	0.9		1.2	0.1		1	0.8
CD355	0.7	0.9		1.3	0.2		1.3	1
GITR	0.6	0.9		1.4	0.1		1	0.9
Allergin-1	0.7	0.9		1.2	0.2		1	0.9
B7-H4	2	0.8		4.5	0.1		1.1	0.8
CLEC12A	0.8	1.1		1.3	0.2		0.9	1
CLEC9A	0.7	0.9		1.2	0.1		0.8	1
CMKLR1	0.8	1		1.3	0.2		0.9	1
CXCR7	1.6	1.5		1.6	0.3		1.8	1.5
33D1	0.8	0.9		1.3	0.1		1.1	0.9
DcTRAIL-R1	97.9	29.2		6.3	55.1		76.3	1.7
DcTRAIL-R2	29.7	1.1		1.5	0.2		4.8	1
Dectin-1	0.8	1		1.2	0.1		0.8	1.1
Delta-like 1	0.8	0.9		1.7	0.2		1.2	0.9
Delta-like 4	0.7	0.9		1.2	0.1		0.9	0.9
DR3	0.7	0.9		1.1	0.1		1.1	0.9
ESAM	0.8	1		1.1	0.1		0.9	0.8
F4/80	0.7	0.9		1.2	0.1		1.2	1
FcεRIα	0.6	0.9		1.2	0.1		1.2	1.1
FR4	0.7	0.9		1	0.1		0.8	0.8
Galectin-9	0.8	1.1		1.1	0.1		1	1
GARP	0.7	0.9		1.3	0.1		1	0.9
GITR Ligand	0.7	0.9		1.1	0.1		1.2	0.8
H-2	4	99.1		2.9	1.7		1.6	1.1
I-A/I-E	0.8	1.4		1.1	0.1		1.2	0.9
IFNAR-1	0.7	1		1.2	0.1		1.1	0.9
IFN-γ R b chain	1.3	1.1		1.1	0.1		1.5	1.4
IgD	0.6	0.8		1	0.1		0.9	0.9
IgE	0.8	0.9		1.2	0.1		1.1	0.9
IgM	0.8	0.9		1.2	0.2		1.3	1
IL-21R	0.9	1		1.1	0.1		1.2	1
Integrin β7	0.7	1		1.2	0.1		1.2	1
Jagged 2	0.7	0.8		1.1	0.1		1	0.8
JAML	0.7	1		1.3	0.1		1.2	1
KLRG1	0.8	0.9		1.2	0.1		1.3	1
LAP	1	0.9		1.2	0.2		1.4	1
LPAM-1	0.8	0.9		1.3	0.1		1.2	0.9
LT beta R	5.2	1.6		4.6	0.2		2	2
Ly108	0.9	1.6		1.3	0.2		1.3	1
Ly-49A	0.6	0.9		1.1	0.1		1.2	0.9
Ly-49C/F/I/H	0.7	0.9		1.3	0.1		1.1	1
Ly49D	0.7	0.8		1.1	0.1		1	0.8
Ly49G	0.7	1		1.3	0.1		1.2	0.9
Ly49H	0.8	0.8		1.2	0.1		1.2	1
Ly-51	0.6	0.9		1.1	0.1		1.1	1
Ly-6A/E	97	97		3.4	99		84.9	95.8
Ly-6C	14.3	16.7		1.4	61.1		27.3	21.1
Ly-6D	1.6	1		1.1	0.2		1.1	0.9
Ly-6G	1.2	0.9		1.4	0.2		1	1.1
Ly-6G/Ly-6C	2.1	1		1.3	2.4		1.8	1
Mac-2	2	1.3		2.1	0.4		2	1.4
MAIR-IV	0.9	0.9		1.2	0.1		1.1	0.9
MD-1	0.9	0.9		1.1	0.1		1.3	1
NK-1.1	0.9	1		1.2	0.1		1.1	1
Notch 1	1	0.8		1.4	0.1		1.2	0.8
Notch 2	1	1		1.2	0.2		1.2	1.4
Notch 3	0.6	0.9		1.1	0.1		1.1	0.9
Notch 4	0.8	0.9		1.2	0		1.1	0.8
PD-1H	1	0.9		1.3	0.1		1.3	1
PDC-TREM	1	0.9		1.2	0.1		1.4	1.1
PIR-A/B	0.7	0.9		1.3	0.1		1.3	1
Podoplanin	4	68.3		1.8	5.6		98.8	16.4
RAE-1γ	0.7	20.8		1.2	1.6		1.4	0.9
RAE-1δ	0.8	1.1		1.1	0.1		1.2	0.8
Siglec H	0.7	0.9		1.2	0.1		1.1	0.9
SSEA-1	1.1	0.8		1.2	0.1		1.1	0.9
SSEA-3	0.8	0.8		1.1	0.1		1	0.7
TCR γ/δ	0.7	0.9		1.2	0.1		0.9	1
TCR Vα11	0.7	0.9		1.1	0		1.1	0.9
TCR Vα2	0.7	0.9		1.2	0.1		1.1	0.9
TCR Vα3.2	0.7	0.9		1	0.1		1.1	0.8
TCR Vα 8.3	0.8	1		1.1	0.1		1.1	0.9
TCR Vβ 11	0.6	0.9		1.3	0.1		1.2	0.9
TCR Vβ12	0.6	0.9		1.1	0		1.2	0.8
TCR Vβ13	0.7	0.9		1	0.1		1.3	0.9
TCR Vβ2	0.8	0.9		1.3	0.1		1	1
TCR Vβ5.1, 5.2	0.4	0.6		0.3	1.1		0.9	0.3
TCR Vβ6	0.8	0.8		1	0.1		1.4	0.8
TCR V beta 7	0.9	0.8		1	0.1		1	0.9
TCR Vβ8	1.1	1		1.3	0.1		1.1	1
TCR Vβ9	0.6	0.9		1.1	0		0.9	0.7
TCR Vγ1.1	0.8	0.8		1.1	0.1		1.1	0.9
TCR Vγ1.1 + Vγ1.2	0.7	1		1.1	0.1		1.2	0.9
TCR Vγ2	0.7	0.9		1.2	0.1		1.3	0.8
TCR Vγ3	0.7	0.9		1.1	0.1		1.3	1
TCR Vδ4	0.7	0.9		1.1	0.1		1.2	1.1
TCR β chain	0.9	0.9		1	0.1		1.1	0.8
TER-119	0.7	1		1.1	0		1.3	0.8
TIGIT	1	1.1		1.3	0.1		1.6	1.1
Tim-1	0.8	0.9		1.2	0.1		1	0.9
Tim-2	0.8	1		1.1	0.1		1.1	0.9
Tim-3	1.4	0.9		1.1	0.1		1.1	0.9
Tim-4	0.7	0.9		1	0.1		1.1	0.8
TLT-2	0.7	0.9		1.1	0.1		1.2	0.7
Trem-like 4	0.7	0.9		1	0.1		1.1	0.8
IgG Isotype Ctrl	0.8	0.9		1.1	0.1		1	0.9
IgG Isotype Ctrl	0.7	0.8		1.1	0.1		1.2	0.9
IgG1, κ Isotype Ctrl	0.7	0.9		1.2	0.1		1.3	0.9
IgG2a, κ Isotype Ctrl	0.8	1.1		1.2	0.1		1.5	1.1
IgG2b, κ Isotype Ctrl	0.7	1		1.2	0.1		1.2	1.1
IgM, κ Isotype Ctrl	1	1		1.6	0.1		1.2	0.8
IgG1, κ Isotype Ctrl	0.8	1		1.1	0.1		1.1	1
IgG2a, κ Isotype Ctrl	0.7	0.9		1.2	0.1		1	0.8
IgG2b, κ Isotype Ctrl	0.7	1		1.1	0.1		1.1	0.8
IgG2c,k Isotype Ctrl	0.6	0.9		1	0.1		1	0.8
IgM, κ Isotype Ctrl	0.6	0.9		1	0.1		1.1	0.7
Blank	0.9	1.3		1	0.2		3.4	2
Blank	0.8	0.9		1.2	0.1		1.2	0.8
Blank	0.8	0.9		1.1	0.1		1.2	0.8
Blank	0.6	0.9		1.1	0.1		1.1	0.8

## Sheet: Tab S2
Supplementary Table 2. Calculated median fluorescence indices for all markers and cell lines included in high-throughput flow cytometric surface profiling
MARKER	R2_cE2	V2_E2		VR2_MMC	VR1_ANV2		R1_RM1	V1_UGSM2
CD1d	1.05104	1.04568		1.01891	0.807913		0.77329	1.04824
CD2	1.12647	1.13499		1.11165	0.89892		0.862651	1.13794
CD3	1.0852	1.07708		1.02902	0.855384		0.788876	1.04824
CD4	0.486738	0.453915		0.617056	0.385401		0.332301	0.447135
CD5	0.713029	0.709625		0.750811	0.616327		0.540742	0.690808
CD6	37.2113	43.2871		50.834	63.9651		66.9518	44.2777
CD8a	2.19246	2.33197		2.67807	2.59631		3.29038	3.69359
CD9	0.878833	0.809543		0.902399	0.713497		0.682889	0.81969
CD11a	1.00479	0.827896		1.02902	0.590756		0.60475	0.977785
CD11b	1.46591	1.1721		2.92893	1.04343		1.09208	1.23521
CD11c	1.08022	1.09869		1.16278	0.903378		0.835219	1.08811
CD14	0.671756	0.392741		0.756161	0.461983		0.441197	0.392145
CD16/32	1.0667	1.09869		1.0528	0.928425		0.808619	1.11285
CD18	1.08022	1.11542		1.10095	0.980616		0.851845	1.10735
CD19	1.05887	1.15742		1.08966	0.926196		0.831063	1.25995
CD21,CD35	0.685276	0.645595		0.76805	0.601116		0.498139	0.682216
CD22	47.7039	0.595024		47.5371	0.480735		0.546145	5.53712
CD23	1.04606	1.11786		1.05756	0.96606		0.788876	1.09361
CD24	1.18411	1.31729		1.25254	1.04081		0.984017	1.44451
CD25	1.05104	1.1721		1.06291	0.866137		0.750638	1.1156
CD26	1.00479	1.06892		0.984436	0.887905		0.779109	1.02281
CD27	35.3205	16.677		43.4703	3.24673		13.0601	15.8336
CD28	1.2446	1.2137		1.397	1.05903		0.986303	1.26304
CD29	1.00479	1.04568		1.01891	0.947046		0.831063	1.06405
CD30	1.01261	1.07708		1.03437	1.29507		0.88655	1.09636
CD31	1.05887	1.1044		1.09501	0.997795		0.88655	1.14344
CD34	1.52568	2.60808		4.28253	1.21416		0.897565	1.15788
CD36	3.19013	1.50612		1.25254	1.36444		1.04969	1.24758
CD38	1.65164	0.530587		0.82928	0.589314		0.558406	0.515185
CD39	1.03254	1.1044		1.06826	1.01786		0.798644	1.10461
CD40	1.01261	1.99429		1.04448	2.59631		0.806541	1.17815
CD41	1.74415	2.20799		2.04794	0.997795		1.46782	1.16372
CD43	3.96934	46.5204		3.59949	19.0334		43.2417	10.8007
CD43	1.04606	1.08768		1.08966	1.01025		0.890915	1.0802
CD44	1.21969	1.12072		1.27454	1.00776		0.911073	1.13244
CD45	1.02044	1.10685		1.07896	1.00527		0.858287	1.15513
CD45RB	1.08022	1.12072		1.12295	1.06179		0.828985	1.15513
CD47	1.17201	1.28181		7.71617	1.05903		0.913359	1.45516
CD48	7.83976	1.07178		2.04794	1.02284		1.34894	1.16063
CD49a	7.33096	1.03793		1.79113	1.00029		1.25834	1.10461
CD49b	1.83808	1.24103		1.17407	1.03831		0.906501	1.30772
CD49b	1.9804	8.38132		1.16813	3.19874		3.00899	2.35596
CD49d	9.63443	4.88907		15.2017	1.36103		12.2737	1.5105
CD49e	3.55874	5.30669		10.6302	1.37126		2.26126	6.13066
CD49f	1.36415	1.10971		1.15089	1.06966		0.945571	1.06405
CD51	2.91687	1.09584		1.83571	1.02035		1.04449	1.09086
CD54	1.08022	1.36705		4.1571	1.01537		0.888629	1.42664
CD55	1.07239	1.49878		11.6533	1.26963		2.09896	1.62323
CD59a	1.26595	1.73532		2.00276	1.30478		1.02122	2.48828
CD61	7.76219	10.5069		2.00751	2.84625		11.708	4.9147
CD62L	1.1464	1.29772		1.13424	1.02796		1.1085	1.43351
CD63	2.59594	1.11542		34.4184	1.61556		1.04449	1.07745
CD64	1.7228	1.08768		4.69509	1.16683		0.906501	1.08261
CD66a	1.01261	1.10971		1.08966	0.990451		0.794695	1.09911
CD68	1.05887	1.01468		0.989192	0.975764		0.837298	1.03552
CD69	26.022	3.01223		2.82847	1.36103		8.6687	1.87927
CD70	1.26025	1.16028		1.06826	2.24802		0.933933	2.58933
CD71	1.09872	1.1044		1.13424	1.01274		0.888629	1.15203
CD73	0.965649	1.02243		0.97433	0.968552		0.899851	1.03037
CD79a	1.05887	1.63499		1.13424	0.992812		1.42106	2.02465
CD79b	16.9746	61.137		62.6282	24.828		11.0031	63.9496
CD80	1.04606	1.146		1.15683	1.09929		0.866808	1.37096
CD81	0.999806	1.05587		1.02427	1.00278		0.877614	1.1754
CD83	0.972765	0.977569		0.967196	0.973273		0.82275	1.02006
CD84	0.985574	1.04282		1.02902	1.03307		0.866808	1.0589
CD86	0.999806	1.07708		1.01891	0.975764		0.767471	1.08261
CD88	0.972765	1.28181		0.984436	0.98796		0.843532	1.03552
CD90.1	0.944301	1.00734		0.917856	0.96606		0.843532	0.97538
CD90.2	0.972765	1.01223		0.996325	1.01274		0.95991	0.960945
CD93	0.999806	1.02243		1.00168	1.00527		0.873458	1.03278
CD94	15.0291	25.0008		41.0568	2.4219		6.10735	34.1974
CD96	1.01261	1.08524		1.13424	0.9637		0.908787	1.16372
CD98	1.02542	1.07178		1.07896	1.12421		0.895279	2.66116
CD103	1.04606	1.27202		1.01178	5.89314		1.0314	7.16894
CD105	2.12272	1.63907		1.51292	2.22573		1.22425	2.96841
CD106	2.66781	1.81485		1.64608	1.16683		1.79492	1.8425
CD107a	1.0852	1.07178		1.05756	1.05903		0.922503	1.07196
Mac-3	0.958533	0.992251		1.48676	1.01025		0.86473	0.992564
CD115	1.01261	1.05343		1.00168	1.02796		0.920217	1.1266
CD117	0.99269	1.03793		0.962441	0.997795		0.881978	1.31769
CD120a	0.965649	1.00734		0.97433	1.02546		0.998772	0.965756
CD120b	0.972765	0.997145		0.962441	1.00527		0.899851	0.958539
CD121a	0.951417	1.00489		0.945796	0.975764		0.931647	1.12935
CD122	0.912278	0.951468		0.911316	0.968552		0.875536	0.932763
CD123	1.03254	0.992251		0.97433	1.11306		0.998772	1.08811
CD124	0.885237	0.78956		0.800746	0.910197		0.856209	0.885334
CD126	1.00479	1.03018		1.01891	1.04867		0.933933	1.13794
CD127	6.92392	0.972675		1.91537	0.961339		0.869094	0.980535
CD132	2.05014	1.00734		1.2246	1.01274		1.18539	1.00769
CD133	1.15778	1.10685		1.07361	0.98796		0.931647	1.20187
CD134	0.940031	0.977569		0.934501	0.990451		0.871172	0.94926
CD135	0.932915	0.934747		0.996325	0.933015		0.931647	0.935168
CD137	1.03254	1.04282		1.08966	0.983108		0.802592	1.04309
4-1BB Ligand	1.31078	1.24103		1.2246	1.33428		0.979029	1.19603
CD138	1.00479	1.86052		1.03437	1.07765		0.786798	3.94001
CD140a	1.02542	1.05057		1.12295	0.985468		0.802592	1.15788
CD140b	1.45168	1.01998		4.78902	0.947046		0.796773	1.36409
CD144	3.50608	6.17496		2.65845	1.31789		10.1623	4.82981
CD146	0.944301	0.970228		0.979086	0.933015		0.784928	0.980535
CD147	0.958533	0.980016		1.05756	0.978125		0.812567	0.985346
CD150	1.00479	1.01468		1.06291	0.992812		0.794695	1.01765
CD152	0.965649	0.992251		1.00643	0.958979		0.794695	0.990158
CD153	8.09736	5.99347		5.02086	3.98016		5.98723	2.27554
CD154	1.0667	1.09584		5.32939	1.14952		0.831063	1.1101
CD155	1.03823	1.06117		1.16813	1.00776		0.814645	1.12385
CD157	0.972765	1.00734		1.03437	0.98796		0.800722	1.04824
CD160	0.965649	0.980016		0.97433	0.903378		0.735883	1.0589
CD169	1.02542	1.08524		1.13424	1.04081		0.835219	1.2108
CD178	1.01261	1.02243		1.07361	0.947046		0.759989	1.1101
CD179a	0.958533	1.00489		1.00643	0.970912		0.77703	1.09636
CD180	0.759283	0.671697		0.891105	0.749821		0.62761	0.724145
CD183	0.999806	1.05587		1.1283	1.06966		0.866808	1.08261
CD193	0.985574	1.03018		1.07361	1.04867		0.862651	1.04824
CD194	0.965649	0.999592		1.02902	0.995303		0.837298	1.0125
CD195	0.977746	1.01223		1.01891	0.995303		0.839376	1.04584
CD196	1.05104	1.09869		1.16813	1.06966		0.884264	1.14928
CD197	1.01261	1.19861		9.13575	1.79771		0.862651	1.4916
CD199	0.965649	1.00734		1.02902	1.01786		0.826907	1.0613
CD200	0.0711606	0.040783		2.16861	0.252694		0	2.28104
CD200R	1.0852	1.92129		1.1063	2.00529		1.08398	1.18125
CD200R3	1.01261	1.05343		1.08431	1.01274		1	1.15788
CD201	1.05104	1.94046		1.00168	1.29835		1.75523	1.26304
CD202b	0.940031	0.98491		1.01178	0.98796		0.818802	1.0747
CD205	0.958533	0.992251		1.05756	1.06179		0.833141	1.03793
CD206	0.912278	0.951468		1.00168	0.983108		0.80467	0.965756
CD207	0.965649	1.00489		1.02427	1.01537		0.84561	1.00769
CD210	0.944301	0.98491		0.967196	1.00527		0.814645	0.968162
CD223	0.951417	1.25938		1.05756	1.03831		0.860365	1.03552
CD226	0.972765	1.01223		1.04448	1.03569		0.866808	1.03037
CD229	0.972765	1.00734		1.02902	1.00776		0.839376	1.05615
CD252	0.965649	1.02732		1.00168	0.970912		0.802592	1.06405
CD253	0.999806	1.04282		1.06826	1.04867		0.831063	1.09086
CD254	1.02044	1.08768		1.1283	1.01786		0.854131	1.14928
CD255	2.29279	2.49388		3.35754	1.21718		2.5412	2.40339
CD256	0.965649	1.00734		1.00168	1.01786		0.837298	1.0747
CD262	1.05887	1.06117		1.2246	1.07765		1.01623	1.07196
CD265	0.944301	1.00489		1.03437	1.03307		0.858287	1.02281
CD266	0.940031	1.03018		1.03437	1.01274		0.888629	1.0668
CD267	0.932915	1.35359		0.97433	1.07503		0.841454	1.03278
CD268	0.972765	1.07708		1.07896	1.05903		0.897565	1.1101
HVEM	0.940031	0.992251		1.01178	1.04081		0.877614	1.01009
CD272	1.16632	1.78344		1.0528	1.04867		0.96947	1.1266
CD273	0.965649	1.03793		1.00168	1.00278		0.860365	1.1101
CD274	0.951417	1.02732		1.0528	1.00029		0.831063	1.0747
CD275	1.02044	1.07708		1.09501	1.0513		0.895279	1.1754
CD276	0.999806	1.06117		1.06826	1.07228		0.884264	1.13519
CD278	0.965649	1.02243		1.06291	1.03831		0.873458	1.09911
CD279	0.977746	1.07178		1.08966	1.11306		0.869094	1.15788
CD283	0.944301	1.01468		1.03972	1.05379		0.875536	1.04309
CD284/MD2	0.951417	1.01998		1.02427	1.04605		0.897565	1.0613
MAIR-V	0.944301	0.997145		0.979086	1.01537		0.856209	1.00769
CD309	1.0667	5.44005		1.35241	1.07765		0.901929	1.04824
NKG2D	97.7931	1.24388		153.532	1.09929		1.22425	1.2139
CD317	1.03823	1.07708		1.0528	1.03058		0.922503	1.12385
CD326	0.965649	1.03018		1.00643	1.01025		0.88655	1.05099
CD335	0.977746	1.05343		1.10095	1.07503		0.924789	1.10735
CD351	0.999806	1.05343		1.30307	1.02546		0.895279	1.10461
CD355	0.944301	1.01468		1.00643	1.02796		0.888629	1.04309
GITR	1.16632	1.01468		1.84522	1.02035		0.897565	1.04309
Allergin-1	0.99269	1.11542		1.05756	1.07228		0.911073	1.0589
B7-H4	0.932915	1.02243		1.02427	1.03307		0.893201	1.04584
CLEC12A	0.951417	1.09054		1.0528	1.02796		0.945571	1.13244
CLEC9A	1.03254	1.05057		1.01178	1.03307		0.998772	1.1156
CMKLR1	1.01261	1.01998		1.03437	1.01274		0.95513	1.00253
CXCR7	26.1515	3.37684		1.66213	3.53287		3.51856	1.40533
33D1	2.5383	1.17781		1.1283	1.01274		1.53494	1.10461
DcTRAIL-R1	0.951417	1.03793		0.996325	0.985468		0.860365	1.04584
DcTRAIL-R2	1.07239	1.04282		1.48676	1.0513		0.986303	1.03037
Dectin-1	1.02044	1.04568		1.03972	1.01025		0.933933	1.0613
Delta-like 1	0.99269	1.01223		0.979086	1.00278		0.95991	1.03793
Delta-like 4	0.940031	0.987357		0.950551	0.992812		0.922503	1.00769
DR3	0.977746	1.02243		1.05756	1.03831		0.979029	1.0589
ESAM	0.972765	1.02243		1.01178	1.02796		0.986303	1.02521
F4/80	0.944301	0.992251		0.984436	0.990451		0.943285	0.980535
FcεRIα	0.972765	1.00489		0.950551	0.983108		0.948064	1.00012
FR4	1.01261	1.02243		1.0528	1.00776		0.96947	0.987752
Galectin-9	1.01261	1.04568		1.02427	1.00527		1.00625	1.06405
GARP	1.2261	17.834		1.70433	1.48102		1.06278	1.0589
GITR Ligand	0.965649	0.980016		0.929745	0.942456		0.911073	0.980535
H-2	1.05887	1.06892		1.06291	1.02546		1.0314	1.20187
I-A/I-E	1.25029	1.23165		1.16278	1.0513		1.16794	1.39846
IFNAR-1	0.958533	0.992251		0.962441	0.9637		0.948064	0.990158
IFN-γ R b chain	0.958533	0.972675		0.957685	0.973273		0.95991	0.992564
IgD	1.05104	1.02732		1.04448	1.03569		1.01623	1.03793
IgE	1.02542	1.05343		1.01891	1.01537		1.01623	1.03552
IgM	0.972765	0.987357		0.979086	0.968552		0.936219	0.990158
IL-21R	0.951417	0.972675		0.945796	0.970912		0.938505	0.985346
Integrin β7	1.10441	1.01468		1.06826	1.0513		1.04969	0.94926
Jagged 2	1.07239	1.01223		1.0528	1.05379		1.04449	0.94926
JAML	1.04606	1.03793		1.01891	1.00278		1.01124	1.03793
KLRG1	1.11295	1.04568		1.14554	1.06966		1.06278	1.07745
LAP	1.90283	1.88377		2.23935	1.17561		1.29637	1.90299
LPAM-1	1.11295	1.06403		1.04448	1.02284		1.00875	1.04309
LT beta R	1.02542	0.987357		0.979086	0.978125		0.952636	0.977785
Ly108	1.03823	1.01223		1.02902	1.02546		1.00127	0.970568
Ly-49A	1.0852	1.01223		1.00643	1.02284		1.00625	0.956477
Ly-49C/F/I/H	1.03823	1.01223		1.00168	0.975764		1.01373	0.997719
Ly49D	1.02044	0.953507		0.945796	0.9637		0.96469	0.935168
Ly49G	1.03254	1.01223		1.03437	1.04605		1.0314	0.987752
Ly49H	50.1333	24.6925		1.32923	16.2763		7.75202	22.1969
Ly-51	1.23179	1.78344		1.01891	4.55151		1.55801	2.21987
Ly-6A/E	0.977746	0.965742		0.950551	0.973273		0.917931	0.944448
Ly-6C	1.05104	1.01223		1.0528	1.04081		0.974249	0.987752
Ly-6D	1.04606	1.00734		1.02902	1.23239		0.991291	1.00253
Ly-6G	1.33711	1.09584		1.41423	1.09654		1.15921	1.1754
Ly-6G/Ly-6C	1.03254	0.992251		0.979086	0.990451		0.974249	0.970568
Mac-2	1.09089	1.07178		1.1063	1.07228		1.0393	1.09911
MAIR-IV	1.03254	0.999592		1.01891	1.02284		0.971756	0.985346
MD-1	1.03254	0.972675		1.02902	0.992812		0.945571	0.944448
NK-1.1	1.0852	1.11786		1.00643	1.03569		1.06278	1.49916
Notch 1	1.07239	0.997145		1.1063	1.03831		1.04699	1.01765
Notch 2	1.03823	0.997145		1.02427	1.01786		1.0341	0.977785
Notch 3	1.03823	0.992251		1.0528	1.00527		1.03659	0.965756
Notch 4	1.01261	1.00489		0.979086	1.00029		1.0314	1.04824
PD-1H	1.03254	0.992251		1.02902	1.04605		1.00625	0.970568
PDC-TREM	1.0852	5.78874		1.14554	1.21718		7.92721	2.66769
PIR-A/B	1.03823	2.75449		1.01178	1.54108		1.00625	1.02281
Podoplanin	0.999806	1.01223		0.962441	1.00029		0.971756	0.968162
RAE-1γ	1.03823	1.02243		1.03972	1.05379		0.984017	0.990158
RAE-1δ	1.01261	0.987357		1.00643	1.03569		0.984017	0.960945
Siglec H	1.00479	0.992251		0.979086	0.997795		0.974249	0.992564
SSEA-1	1.02542	0.992251		1.02902	1.02546		0.986303	0.94926
SSEA-3	0.99269	0.970228		0.967196	1.01537		1.01124	0.916609
TCR γ/δ	0.99269	0.965742		0.979086	1.00527		1.01623	0.925889
TCR Vα11	0.99269	0.960848		0.957685	1.00029		1.00376	0.942042
TCR Vα2	1.03254	0.999592		1.02902	1.04081		1.01124	0.968162
TCR Vα3.2	1.02044	0.980016		1.00168	1.02035		0.998772	0.965756
TCR Vα 8.3	1.01261	0.992251		0.984436	1.01537		0.971756	0.987752
TCR Vβ 11	1.01261	0.987357		0.97433	0.997795		0.974249	1.00769
TCR Vβ12	1.0667	1.02243		1.04448	1.05379		0.998772	1.02006
TCR Vβ2	0.985574	0.987357		0.97433	1.02284		0.991291	0.968162
TCR Vβ5.1, 5.2	1	0.972675		0.950551	1.00278		1	1
TCR Vβ6	1.03823	1.01998		1.02902	1.03058		1.00376	0.985346
TCR V beta 7	0.999806	0.970228		0.962441	1.01786		1.01623	0.907674
TCR Vβ8	0.985574	0.958401		0.945796	0.990451		1.00127	0.919015
TCR Vβ9	0.99269	0.972675		0.962441	0.992812		1.02392	0.965756
TCR Vγ1.1	1.02542	0.997145		1.02427	1.04343		1.00875	0.968162
TCR Vγ1.1 + Vγ1.2	1.01261	0.997145		1.00168	1.03307		1.01623	0.987752
TCR Vγ2	0.999806	0.987357		0.97433	1.01537		0.996278	0.977785
TCR Vγ3	0.977746	0.977569		0.945796	1.00278		0.993784	1.00253
TCR Vδ4	1.04606	1.02243		1.03972	1.04605		0.998772	1.02281
TCR β chain	1.05104	1.06892		1.06826	1.06703		1.05218	1.10735
TER-119	1.00479	1.01223		0.989192	1.03058		1.00625	1.0125
TIGIT	1.02542	1.01223		1.00168	1.02035		0.998772	1.0125
Tim-1	1.07239	1.02732		1.01891	1.03569		1.01872	1.01765
Tim-2	0.99269	0.965742		0.957685	1.02284		1.0314	0.89427
Tim-3	0.972765	0.958401		0.94104	0.997795		1.02122	0.903206
Tim-4	0.977746	0.972675		0.94104	0.98796		1.01623	0.951665
TLT-2	1.03254	1.01223		1.03437	1.0513		1.02891	0.980535
Trem-like 4	1.01261	0.987357		1.00643	1.02796		1.01124	0.970568

## Sheet: Tab S3
Supplementary Table 3. Overview of antibodies and other reagents used for flow cytometry
Primary antibodies
Antigen	Conjugate	Host	Isotype and clonality	Dilution	Cat.No. (Producer)
CD24	BV510	Rat	Rat IgG2b,κ clone M1/69	1:100	101831 (Biolegend)
	> ISO	Rat	IgG2b,κ clone RTK4530	1:100	400646 (Biolegend)
CD44	APC/Cy7	Rat	IgG2b,κ clone IM7	1:100	103028 (Biolegend)
	> ISO	Rat	IgG2b,κ clone RTK4530	1:100	400624 (Biolegend)
CD49e	unconjugated	Rat	IgG2a,κ clone 5H10-27(MFR5)	1:500	103808 (Biolegend)
CD49f	PerCP-eFluor710	Rat	IgG2a,κ clone GoH3	1:333	46-0495 (eBioscience)
	> ISO	Rat	IgG2a,κ clone eBR2a	1:333	46-4321 (eBioscience)
CD133 (Prominin-1)	APC	Rat	IgG1,κ	1:11	130-102-197 (Miltenyi Biotec)
	> ISO	Rat	IgG1,κ	1:11	130-092-214 (Miltenyi Biotec)
CD140a	biotin	Rat	IgG2a,κ clone APA5	1:100	135910 (Biolegend)
EpCAM	APC/Cy7	Rat	IgG2a,κ clone G8.8	1:100	118218 (Biolegend)
	> ISO	Rat	IgG2a,κ clone RTK2758	1:100	400524 (Biolegend)
Ly6a (Sca-1)	Pacific Blue	Rat	IgG2a,κ clone E13-161.7	1:1250	122520 (Biolegend)
	> ISO	Rat	IgG2a,κ clone RTK2758	1:1250	400527 (Biolegend)
Ly6C	APC/Cy7	Rat	IgM,κ clone AL-21	1:100	560596 (BD)
	> ISO	Rat	IgM,κ clone R4-22	1:100	560571 (BD)
Vcam-1	PE/Cy7	Rat	IgG2a,κ clone 429 (MVCAM.A)	1:200	105720 (Biolegend)
	> ISO	Rat	IgG2a,κ clone RTK2758	1:200	400522 (Biolegend)
Trop-2	biotin	Goat	IgG, polyclonal	1:50	BAF1122 (R&D)
Conjugated secondary antibodies and Streptavidin
APC Goat anti-rat IgG minimal x-reactivity, 405407 (Biolegend)
Streptavidin, various conjugates (Biolegend)
Viability dyes
LIVE/DEAD Fixable dyes, various (Molecular Probes)
Propidium iodide (Sigma)

## Sheet: Tab S4
Supplementary Table 4. Overview of gene expression assays used for qPCR analysis
Roche UPL gene expression assay
Gene symbol	Gene name	RefSeq	Forward	Reverse	UPL
Cdh1	cadherin 1	NM_009864.2	ATCCTCGCCCTGCTGATT	ACCACCGTTCTCCTCCGTA	18
Dand5	DAN domain family, member 5 (Coco)	NM_201227.3	GAACAAACAGCAGGGGACAG	GGCACACCAGCAGCTACTCT	52
Foxa1	forkhead box A1	NM_008259.3	GAACAGCTACTACGCGGACA	CGGAGTTCATGTTGCTGACA	82
Gata3	GATA binding protein 3	NM_008091.3	TTATCAAGCCCAAGCGAAG	TGGTGGTGGTCTGACAGTTC	108
Id1	inhibitor of DNA binding 1	NM_010495.3	GCGAGATCAGTGCCTTGG	CTCCTGAAGGGCTGGAGTC	93
Id3	inhibitor of DNA binding 3	NM_008321.2	GAGGAGCTTTTGCCACTGAC	GCTCATCCATGCCCTCAG	19
Ly6a	lymphocyte antigen 6 complex, locus A	ENSMUST00000189068.6	TTACCTGCCCCTACCCTGAT	TTACTTTCCTTGTTTGAGAATCCAC	16
Ly6c1	lymphocyte antigen 6 complex, locus C1	NM_001252055.1	TCTTGTGGCCCTACTGTGTG	GCAATGCAGAATCCATCAGA	3
Ly6c2	lymphocyte antigen 6 complex, locus C2	NM_001099217.1	CTGATTCTTCTTGTGGCCCTA	GCACTCCATAGCACTCGTAGC	4
Ly6e	lymphocyte antigen 6 complex, locus E	NM_001164036.1	ATCTTCGGGGCCTCTTCA	CAGAAGGGCTGCCAACAG	4
Serpine1	serine (or cysteine) peptidase inhibitor, clade E, member 1	NM_008871.2	AGGATCGAGGTAAACGAGAGC	GCGGGCTGAGATGACAAA	69
Smad6	MAD homolog 6 (Drosophila)	NM_008542.3	GTTGCAACCCCTACCACTTC	GGAGGAGACAGCCGAGAATA	70
Smad7	MAD homolog 7 (Drosophila)	ENSMUST00000026999.3|	ACCCCCATCACCTTAGTCG	GAAAATCCATTGGGTATCTGGA	63
Sox9	SRY-box containing gene 9	NM_011448.4	GTACCCGCATCTGCACAAC	CTCCTCCACGAAGGGTCTCT	66
Tbp	TATA box binding protein	NM_013684.3	GGGGAGCTGTGATGTGAAGT	CCAGGAAATAATTCTGGCTCA	97
Tip30	Tat-interacting protein TIP30	AF061972.1	TCATGATGTTGGATTCTGTTGC	GTCAACACGAACAAACCCTTC	19
Twist2	twist homolog 2 (Drosophila)	NM_007855.2	CATGTCCGCCTCCCACTA	GATGTGCAGGTGGGTCCT	10
TaqMan annotated gene expression assays
Gene symbol	Gene name	RefSeq	Assay ID
Snai2	snail family transcriptional repressor 2	NM_011415.2	Mm00441531_m1

## Sheet: Tab S5
Supplementary Table 5. List of antibodies used for Western blot analysis
Antigen	Host	Clonality	Dilution	Cat.No. (Producer)
E-Cadherin	Mouse	mAb, clone 36	1:5000	610182 (BD Pharmingen)
p-Smad1/5/8	Rabbit	polyclonal	1:1000	CS9511 (Cell Signaling)
p-Smad2/3	Rabbit	polyclonal	1:500	CS8288 (Cell Signaling)
Sca-1	Rabbit	polyclonal	1:500	sc-134474 (SCBT)
Slug/Snai2	Rabbit	polyclonal	1:500	CS9585 (Cell Signaling)
Smad1	Rabbit	polyclonal	1:250	38-5400 (Zymed)
Smad2/3	Rabbit	mAb, D7G7 XP	1:1000	CS8685 (Cell Signaling)
Smad4	Rabbit	polyclonal	1:1000	CS9515 (Cell Signaling)
Trim33	Mouse	mAb, 16G9	1:1000	ab33475 (Abcam)
α-Tubulin	Mouse	mAb, clone DM1A	1:8000	T9026 (Sigma-Aldrich)
